# Supplementary material for: Dietary Tannic Acid Improves Hepatic Health and Capacity to Deal with Temperature Fluctuation in the Chinese Soft-Shelled Turtle (Pelodiscus sinensis)
Source: Animals (Basel). 2025 Feb 13;15(4):544. doi: 10.3390/ani15040544 (PMC11851950; doi:10.3390/ani15040544)
Supplement: Supplementary file 1 [file animals-15-00544-s001.zip]

Archive with 1 entries (1 files):
- animals-3450590-supplementary.pdf
